# Supplementary material for: A Dual-Template Molecularly Imprinted Polymer to Inhibit Quorum Sensing Molecules: Theoretical Design, Optimized Synthesis, Physicochemical Characterization and Preliminary Microbiological Analysis
Source: Int J Mol Sci. 2025 Aug 19;26(16):8015. doi: 10.3390/ijms26168015 (PMC12386585; doi:10.3390/ijms26168015)
Supplement: Supplementary file 1 [file ijms-26-08015-s001.zip]

Archive with 1 entries (1 files):
- ijms-3770902-supplementary.pdf
